# Supplementary material for: Workforce Experiences of a Rapidly Established SARS-CoV-2 Asymptomatic Testing Service in a Higher Education Setting: A Qualitative Study
Source: Int J Environ Res Public Health. 2022 Sep 30;19(19):12464. doi: 10.3390/ijerph191912464 (PMC9566715; doi:10.3390/ijerph191912464)
Supplement: Supplementary file 1 [file ijerph-19-12464-s001.zip]

Archive with 1 entries (1 files):
- ijerph-1912965-supplementary.pdf
